# Supplementary material for: Structural Basis of 2-Phenylamino-4-phenoxyquinoline Derivatives as Potent HIV-1 Non-Nucleoside Reverse Transcriptase Inhibitors
Source: Molecules. 2022 Jan 11;27(2):461. doi: 10.3390/molecules27020461 (PMC8781960; doi:10.3390/molecules27020461)
Supplement: Supplementary file 1 [file molecules-27-00461-s001.zip]

Archive with 1 entries (1 files):
- molecules-1497757-supplementary.pdf
